# Supplementary material for: In-Water Antibiotic Dosing Practices on Pig Farms
Source: Antibiotics (Basel). 2021 Feb 8;10(2):169. doi: 10.3390/antibiotics10020169 (PMC7915319; doi:10.3390/antibiotics10020169)
Supplement: Supplementary file 1 [file antibiotics-10-00169-s001.zip]

Archive with 4 entries (4 files):
- S1 - Online questionnaire (REDCap).pdf
- S2 - Semi-structured interview guide.pdf
- S3 - Final coding framework (NVIVO).pdf
- S4 - In-water dosing practices and impacts.pdf
